# Supplementary material for: Deep Learning Analysis of CT Images Reveals High-Grade Pathological Features to Predict Survival in Lung Adenocarcinoma
Source: Cancers (Basel). 2021 Aug 13;13(16):4077. doi: 10.3390/cancers13164077 (PMC8391458; doi:10.3390/cancers13164077)
Supplement: Supplementary file 1 [file cancers-13-04077-s001.zip]

Archive with 1 entries (1 files):
- cancers-1292240-supplementary.pdf
